# Supplementary material for: Characterization of Some Salt-Tolerant Bacterial Hydrolases with Potential Utility in Cultural Heritage Bio-Cleaning
Source: Microorganisms. 2022 Mar 17;10(3):644. doi: 10.3390/microorganisms10030644 (PMC8949325; doi:10.3390/microorganisms10030644)
Supplement: Supplementary file 1 [file microorganisms-10-00644-s001.zip]

Archive with 1 entries (1 files):
- microorganisms-1611910-supplementary.pdf
